# Supplementary material for: A Water-Soluble Antibiotic in Rhubarb Stalk Shows an Unusual Pattern of Multiple Zones of Inhibition and Preferentially Kills Slow-Growing Bacteria
Source: Antibiotics (Basel). 2021 Aug 6;10(8):951. doi: 10.3390/antibiotics10080951 (PMC8389023; doi:10.3390/antibiotics10080951)
Supplement: Supplementary file 1 [file antibiotics-10-00951-s001.zip]

Archive with 1 entries (1 files):
- antibiotics-1324333-supplementary.pdf
